# Supplementary material for: Sandwich (Amnion/Conjunctival-Limbal Autograft/Amnion) Transplantation for Recurrent Pterygium with Restrictive Strabismus
Source: J Clin Med. 2022 Dec 3;11(23):7193. doi: 10.3390/jcm11237193 (PMC9737167; doi:10.3390/jcm11237193)
Supplement: Supplementary file 1 [file jcm-11-07193-s001.zip]

Archive with 1 entries (1 files):
- jcm-2032703-supplementary.pdf
